# Supplementary material for: An Internal Promoter Drives the Expression of a Truncated Form of CCC1 Capable of Protecting Yeast from Iron Toxicity
Source: Microorganisms. 2021 Jun 20;9(6):1337. doi: 10.3390/microorganisms9061337 (PMC8235630; doi:10.3390/microorganisms9061337)
Supplement: Supplementary file 1 [file microorganisms-09-01337-s001.zip]

Archive with 1 entries (1 files):
- microorganisms-1230148-supplementary.pdf
